# Supplementary material for: Ingenious Fabrication of Ag-Filled Porous Anodic Alumina Films as Powerful SERS Substrates for Efficient Detection of Biological and Organic Molecules
Source: Biosensors (Basel). 2022 Sep 29;12(10):807. doi: 10.3390/bios12100807 (PMC9599633; doi:10.3390/bios12100807)
Supplement: Supplementary file 1 [file biosensors-12-00807-s001.zip]

Archive with 1 entries (1 files):
- biosensors-1884702-supplementary.pdf
